# Supplementary material for: An Innovative In Vivo Model for CAR-T-Cell Therapy Development: Efficacy Evaluation of CD19-Targeting CAR-T Cells on Human Lymphoma, Using the Chicken CAM Assay
Source: Int J Mol Sci. 2026 Jan 13;27(2):795. doi: 10.3390/ijms27020795 (PMC12841510; doi:10.3390/ijms27020795)
Supplement: Supplementary file 1 [file ijms-27-00795-s001.zip]

Archive with 1 entries (1 files):
- ijms-4023995-supplementary.pdf
